# Supplementary material for: Ethnobotanical Study on Plant Used by Semi-Nomad Descendants’ Community in Ouled Dabbeb—Southern Tunisia
Source: Plants (Basel). 2021 Mar 28;10(4):642. doi: 10.3390/plants10040642 (PMC8066878; doi:10.3390/plants10040642)
Supplement: Supplementary file 1 [file plants-10-00642-s001.zip › Table S2.xlsx]

## Sheet: Table S2,1
	Table S2.1 List of plant species inventoried in the study area not used by the current population and cited as useful by Le floc'h (1983)
Botanical Family	Plant species	Category and type of use	Le Floc'h (1983)
AIZOACEAE	Aizoon canariense L.	Culinary use: eaten in time of food insecurity	A.Gast (1963) reports that red or black seeds, very small, soft and a little greasy are used cooked in porridge or in a pancake after having been crushed.
RESEDACEAE	Reseda alba L.	Therapeutic use Gastrointestinal disorders	M. Bouquet (1921) and Gatteffossé (1921) report the use of this taxon as an infusion against colic, infantile diarrhoea and also against poisonings.
RESEDACEAE	Reseda lutea L.	Therapeutic use Gastrointestinal disorders	M. Bouquet (1921) and Gatteffossé (1921) report the use of this taxon as an infusion against colic, infantile diarrhoea and poisoning. D. According to Gatteffossé (1921), gaude is used to dye leathers and fabrics in yellow.
ASTERACEAE	Calendula arvensis L.	Therapeutic use Cardiovascular diseases	M. This taxon is used for its vasodilating , hypotensive and emmenagogic properties (Paris and Moyse, 1971)
CHENOPODIACEAE	Helianthemum brachypodum L.Chevall.	Therapeutic use Dermatological diseases	M. Le Floc'h (1983) noted in the Ouara (Tunisia) that in mixture with Retama raetam , this taxon is locally applied on the skin to treat wounds.
OROBANCHACEAE	Cistanche violacea (Desf.) Hoff. & Link	Therapeutic use Dermatological diseases	A. According to Bouquet (1921) the Tuaregs eat this species like asparagus. dried leaves are ground and used as a replacement or complement to barley flour . M. The fresh plant is considered to have diuretic properties. Decoction in camel's milk of powdered dried leaves is used to prepare ointment that is applied to treat contusions .
PLANTAGINACEAE	Plantago lanceolata L.	Therapeutic use Dermatological diseases Gastrointestinal disorder	M. Lemordant et al 1977 notes that this species is used for its softening and refreshing proprieties. it is used as anti-inflammatory . It is also prescribed as an astringent and tonic in cases of diarrhoea.
PLUMBAGINACEAE	Limoniastrum guyonianum Boiss.	Therapeutic use Dermatological diseases s	M. Leaves, branches and galls decoction is used as anti dysenteric while the root decoction is used as a depurative. D. The galls are used for leather tanning (Bouquet, 1921) and are also used for hair dyeing in the south of Tunisia.
CUSCUTACEAE	Cuscuta epithymum Murray	Therapeutic use Kidney and urinal tract diseases	M.it is used for its purgative proprety Paris and Moyse (1971)
ASTERACEAE	Echinops spinosissimus Turra	Therapeutic use Sexual reproductive problems	M, According to Gattossé (1921), it is recommended that women after delivery,take the the decoctionin oil of root of this species
ASTERACEAE	Pallenis hierochuntica (Michon) Greuter	Therapeutic use Nervous system disorders	M. Bouquet (1921) mentions the possibility of treating convulsions and epilepsy with this species in southern Tunisia.
THYMELAEACEAE	Thymelaea microphylla Coss. & Durieu	Therapeutic use : Dermatological diseases	M. Poultices prepared from crushed leaves of this taxon mixed with heated goat's or cow's milk, is locally applied on the skin to relieve furunculosis (Reynier, 1954). According to Rodin et al. (1970), this plant contains glucosides and toxic alkaloids that cause it to be rejected by cattle. D. it used for heating of ovens, the manufacturing of cords and laces (Bardin, 1944).
CARYOPHYLLACEAE	Herniaria fontanesii J. Gay	Therapeutic use ;Kidney and urinal tract diseases	M,According to Dorvault et werz (1945) this taxa is usd to relieve bladder stones.
CARYOPHYLLACEAE	Paronychia arabica DC.	Therapeutic use ;Kidney and urinal tract diseases	M.the infusion of this species is used as diuretic
ASTERACEAE	Anacyclus clavatus (Desf.) Pers.	Therapeutic use Gastrointestinal disorders	M. Prax (1850) the powdered flowers are taken against stomach aches; they can also be mixed with tobacco with several other plants
PLUMBAGINACEAE	Limonium pruinosum Kuntze	cosmetic uses	D. In the Ababa region, the roots and leaves of this species are used by women for hair care.
FABACEAE	Astragalus caprinus L.	Culinary use	A. The seeds of this taxon are eaten fresh with a pea flavour (Trotter, 1915).
FABACEAE	Hedysarum carnosum Desf.	Culinary use	A. les jeunes pousses et les sommités fleuries de cette espèce sont consommées ( Choumovitz et serres, 1954)
ZYGOPHYLLACEAE	Fagonia glutinosa Delile	Culinary use	A.T.According to (Gauthier-pilters, 1969)seeds of this species, are thought to be nutritional, but when consumed alone and in large amounts, it causes colics.
POACEAE	Stipagrostis pungens (Desf.) De Winter,	Culinary use	A.LARRIBAUD (1952), in the Sahara, notes that the seeds of this species are used to prepare "kesra" .
SCROPHULARIACEAE	Kickxia aegyptiaca Nábělek	Culinary use	A.Leaves are used raw in salads Choumovitz et serres, 1954)
GERANIACEAE	Erodium crassifolium DC.	Culinary use: eaten in time of food insecurity	A. Roots' nodosities of this species are consumed especially in time of food insecurity ( Joly, 1910)
LAMIACEAE	Salvia verbenaca L.	Culinary use: eaten in time of food insecurity Therapeutic use Dermatological diseases	A. Rohlfs (in trotter, 1915) a relevé que cette espèce était eventuellement consommée en cas de disette M. appelée tamarzouga à Tunis était selon Pax (1850) mise en poudre sur les blessures et employée pour soigner les cheveux couronés.
CUPRESSACEAE	Juniperus phoenicea L.	Culinary use: eaten in time of food insecurity Therapeutic use Gastrointestinal disorders headches	A. berries, boiled crushed past and sprinkled with barley flour, and sometimes associated with Atriplex halimus are eaten in time of insecurity. M, macerated in water, it used against colic and also could be tied to forehead to relieve headaches Reboul, 1953). In southern Tunisia mixed with date paste, it also is considered as a panacea . D it used for tanning leather.
ARECACEAE	Phoenix dactylifera L.	Therapeutic use Culinary use:	A.M. date pits which are: crushed to be used as food for camels: - piled and used as cataplasm against genital ulcers, - calcet reduced to ashes mixed with palm wine used as collyrium against blepharitis. the terminal bud is still according to Bouquet used against haemorroid and diarrhoea it has a flavour similar to a fresh almond and coconut.
ASPARAGACEAE	Asparagus stipularis Forssk.	Culinary/ economic collected to be sold to the european	Choumovitz and Greenhouses (1954) note that the population doesn't consume the seedlings of this plant because it considered to be very bitter;Nevertheless they harvest in order them to sell them to Europeans.
POACEAE	Stipa tenacissima L.	Domestic craft use. Ritual	R. it was considered as sacred. D. plays an important role in the rural economy of Tunisia: it is well used inwicherwork and in the paper industry.
POACEAE	Lygeum spartum L.	Domestic craft use.	D. Represent in Tunisia a whole artisan, known as " sparterie " Le floc'h 1983
CHENOPODIACEAE	Anabasis articulata Choul. ex Pomel	Domestic use : detergent properties	D, This species was once used to wash clothes in Ahaggar. (Gast, 1968)
ZYGOPHYLLACEAE	Fagonia cretica L.	Domestic use : detergent properties	D. This plant species is used for its detergent properties ( Gattefossé, 1921)
CHENOPODIACEAE	Salsola vermiculata L.	Domestic use : detergent properties Cosmetic Therapeutic use Dermatological diseases	D. utilisées pour laver le linge et les chevelures féminines Passager et BarBançon (1956). M. En cataplasme, les feuilles de cette plante malodorante sont employé sur les boutons et pour les traitement de la teigne ( Gattefossé, 1921)
ANACARDIACEAE	Pistacia atlantica Desf.	Therapeutic use oral hygien	M. Gum resin of the trunk is used for oral hygien Burnet (1939).
BRASSICACEAE	Enarthrocarpus clavatus Delile ex Godr.	Toxic	T. According to Tarbut (in Cauvet,1925) this taxon consumed in large amounts would be lethal to the camels.
CONVOLVULACEAE	Convolvulus arvensis L.	Toxic	MAT. The root would have (Chopra et al., 1960) catharitic proprieties and even considered by some specialists as toxic because of the gastrointestinal accidents it could have induced.
FABACEAE	Astragalus corrugatus Bertol.	Toxic	T. this species is likely to cause poisoning of animals that consume it (Lethielleux (1948).
POACEAE	Centropodia forskalii (Vahl) Cope	Toxic	T. This species is known to be very toxic and can lead to the death of sheep that consume it at the end of March or beginning of April (Foley and Musso, 1925).
CHENOPODIACEAE	Haloxylon scoparium Pomel	Toxic	T. Camel riders claim that this species causes the so-called "krafft" disease.

## Sheet: Table S2,2
List of plant species cited as useful by both the respondents in this study and their ancestors reported by the Floc'h (1983)
Botanical Family	Category and type of use	Plant species	Same use reported by both our study and that of Le Floc'h (1983)
ALLIACEAE		Allium ampeloprasum L.,
ALLIACEAE		Allium roseum L.,
ANACARDIACEAE	Therapeutic use Gastrointestinal disorders Domestic use tanning	Searsia tripartita (Ucria.) Moffett	Med: Decoction of peeled roots is used as digestive and to treat ulcers AL/ Med: to relieve ulcers (powder of peeled roots) added to a traditional dish (ich). Dom: Powdered root bark is used for tanning leather and dyeing it to light brown.
ASCLEPIADACEAE	Culinary use	Periploca angustifolia Labill.	AL: Barks of the roots are appreciated when added to black tea.
ASTERACEAE	Therapeutic use: Cold and respiratory tract diseases, Bones diseases	Artemisia campestris L.	Med: Leaves' powder is mixed with milk to concoct a poultice that is applied on the leg fracture as plaster. Poultice prepared with oil is applied on forehead to relieve cold. Decoction is used as bechic, maceration in vinegar is used as febricide and to alleviate leg pains. Leaves powder is sprinkled with olive oil to make a poultice that is applied against snake bites and scorpion stings. : As …
ASTERACEAE	Therapeutic use fever Gastrointestinal disorders Cardiovascular diseases	Artemisia saharae Pomel	MED: Poultice made by leaves and lukewarm olive oil is tied to forehead for headaches as febricide. Decoction is orally taken as hypotensive**, to relieve stomach pains and also as bechic. Al: Twigs are added to teas as a flavouring. Dom: As repulsive of flies and other insects, as odour control and deterrent against tadpoles by hanging a bunch of twigs above 'Magel'
ASTERACEAE	Culinary use	Launaea quercifolia Pamp.	Al: Freshly cooked to prepare stew
ASTERACEAE	Toxic	Rhanterium suaveolens Desf.	Med: to relieve urinary incontinence (decoction) **Dom: Water decoction of flowers is used to dye wool in yellow.** : As diuretics for livestock (areal parts' decoction) T: It can be toxic for livestock in case to be eaten in the summer
ASTERACEAE	Culinary use	Scorzonera undulata Vahl	Al: Flowers (having the taste of chocolate), leaves, stems and fleshy root are often eaten at the site of collection, directly of the plant as a snack.
ASTERACEAE	Culinary use	Scorzonera undulata subsp. deliciosa (Guss. ex DC.) Maire	Al: Flowers (having the taste of chocolate), leaves, stems and fleshy root are often eaten at the site of collection, directly of the plant as a snack.
Asteraceae		Podospermum laciniatum subsp. decumbens L.
BRASSICACEAE		Diplotaxis harra (Forssk.) Boiss.,
BRASSICACEAE		Moricandia arvensis (L.) DC.,
CAPPARIDACEAE		Cleome amblyocarpa Barratte & Murb.,
CHENOPODIACEAE	Culinary use Therapeutic use Dermatological diseases	Helianthemum sessiliflorum Pers.	Med: Poultice (powdred dried areal parts with oil) is applied locally on the skin to treat wounds as haemostatic. O: nearby this species truffles grow up.
CHENOPODIACEAE	Culinary use Therapeutic use Dermatological diseases Skeletomuscular diseases	Atriplex halimus L.	Med: Fresh leaves macerated in oil are applied on affected area (as bandage) as antinflammatory and antirhumatic and against joint pains**, leaves are eaten raw to relieve constipation. Al: Leaves are used raw in salads/ freshly cooked as part of couscous/dried leaves are ground and used as a replacement or complement to barley flour to make bread ( in times of food insecurity in the past).
CHENOPODIACEAE	Culinary use Therapeutic use Dermatological diseases Skeletomuscular diseases	Atriplex mollis Desf.	Med: Fresh leaves macerated in oil are applied on affected area (as bandage) as antinflammatory and antirhumatic and against joint pains**, leaves are eaten raw to relieve constipation. Al: Leaves are used raw in salads/ freshly cooked as part of couscous/dried leaves are ground and used as a replacement or complement to barley flour to make bread ( in times of food insecurity in the past).
FABACEAE	toxic	Anthyllis henoniana Batt.	T: Toxic for livestock after eating flowers
FABACEAE	toxic Therapeutic use Poisonous animal bites Dermatological diseases	Retama raetam (Forssk.) Webb & Berthel.	Med: Poultice is locally applied on the skin to treat wounds as haemostatic to relieve dermatoses, furunculosis, eczema, spot, scorpion bites and also to relieve headache when powdered leaves are added to henna. : Fresh leaves soaked in milk are tied to injured leg as plaster. T: It can cause death if it is orally taken
GERANIACEAE		Erodium glaucophyllum (L.) L’Hér. in Aiton, Hort. Kew
LAMIACEAE	Cosmetic use, Therapeutic use Cardiovascular diseases	Ajuga iva (L.) Schreb.	cosm: Maceration in oil is applied on hair as softer. Med: Decoction is used as emmenagogue, as hypotensive and antidiabetic
LAMIACEAE	Culinary use	Salvia aegyptiaca L.	Al: Seeds are used as flavouring in bread. Dom: Flowers are used to perfume hair (maceration in oil).
LAMIACEAE	Therapeutic use Cold and respiratory tract diseases	Thymus algeriensis Boiss. & Reut.	Med: Infusion helps to relieve coughs and cold , decoction is orally taken as febricide Al: condiments
OLEACEAE	Therapeutic use Cardiovascular diseases hypotensive	Olea europea L.	Med: Leaves and twigs decoction is orally taken as hypotensive and antidiabetic/ as antiseptic and to relieve teeth pains. Dom: black olive were used for dyeing wool in pinkish white
PLANTAGINACEAEs	Therapeutic use: Kidney and urinal tract diseases	Plantago albicans L.	Med: Water infusion is used to relieve urinary incontinence. : water leaves' infusion is also diuretic for livestock and it is also used to recover the appetite or to avoid indigestion.
POACEAE	Therapeutic use: Kidney and urinal tract diseases	Cynodon dactylon (L.) Pers.	Med: Water infusion is used to relieve urinary incontinence. : water leaves' infusion is also diuretic for livestock and it is also used to recover the appetite or to avoid indigestion.
POLYGONACEAE	Therapeutic use Dermatological diseases	Polygonum equisetiforme Sm.	Med: Poultice (mushed fresh leaves or powdred dried leaves) is applied locally on the skin to treat wounds as haemostatic. And also as a disinfectant (washing with water infusion. : as plaster for livestock
POLYGONACEAE	Culinary use	Rumex roseus L.	Al: Leaves and flowers are used raw in salads
POLYGONACEAE	Culinary use	Rumex vesicarius L.	Al: Leaves and flowers are used raw in salads
POLYGONACEAE	veterinary use	Calligonum polygonoides subsp. comosum (L'Hér.) Soskov.	Med: Water decoction of roots is used as anthelmintic. : treatment of scabies of the camel (wraps with leaves infusion)
RUTACEAE	Culinary use	Ruta chalepensis L.	Al: Leaves and flowers are used raw in salads
ZYGOPHYLLACEAE	Therapeutic use Fever, Gastrointestinal disorders Ophthalmological diseases	Peganum harmala L.	Med: it is used as a panacea. Seeds are directly eaten with a cup of water as digestive, to relieve stomach pains, and also as sedative. It used to relieve haemorrhoids (areal parts infusion orally taken), to alleviate feet pains given by swelling or fatigue (footbath with leaves' infusion), as eye inflammation remedy (compress) and also as febricide (wraps).
Nbeg	Culinary use, Ritualel	Ziziphus lotus Lam.	Al: Fruits are eaten (fresh/ dried) as a snack. R: Thanks to their saponifynig properties; the malikites use these fruits to wash and shroud the deceased.
	Culinary use and cosmetic use	Myrtus communis L	Med: To relieve headaches (leave infusion (drink) **or poultice of crushed leaves with heated oil. Cosm: to prepare a homemade perfume (maceration).
	Culinary use	Trigonella foenum-graecum Sm.	Med: Seeds are orally taken with a cup of water to relieve diarrhoea. Al: leaves freshly cooked as part of couscous.

## Sheet: Table S2,3
List of Shared plant species cited as useful by both the respondents in this study and their ancestors reported by the Le Floc'h (1983) with different method of preparation
Botanical Family	Plant species	Nolvel use not recorded by Le Floc'h (1983)	Category and type of use only cited by Le Floc'h (1983)
ALLIACEAE	Allium ampeloprasum L.	Therapeutic use: Bulbs macerated in oil are orally taken as antibiotic and expectorant in cold and to treat coughs and sore throats.	_
ALLIACEAE	Allium roseum L.	_	Therapeutic use: antirhumatic Acoording to Hoffman ( in trotter, 1915) Allium roseum L. is used to relieve cervical osteoarthiis
APIACEAE	Deverra denudata (Viv.) Pfiesterer & Podlech	Domestic use as pesticide	_
APIACEAE	Deverra tortuosa DC.	Therapeutic use : antidiabetic	Culinary use: aromatic
ASTERACEAE	Rhanterium suaveolens Desf.	Therapeutic use : antidiabetic	_	0	1	sud tunisien
ASTERACEAE	Otoglyphis pibescens (Desf) Pomel	Therapeutic use: to alleviate kidney pains	Culinary use:aromatic conservateur de beurre
BRASSICACEAE	Diplotaxis harra Boiss.	_	Toxic : 4 to 6 months after the plant has been ingested by the camels, the latter show a rigidity of the posterior parts leading to paralysis. Culinary uses: eaten in times of food insecurity in the past)
BRASSICACEAE	Moricandia arvensis (L.) DC.	Therapeutic use anticancer	_
CAPPARIDACEAE	Capparis spinosa L.	Therapeutic use anticancer	_
CAPPARIDACEAE	Cleome amblyocarpa Barratte & Murb.	Therapeutic use : fertility	_
CHENOPODIACEAE	Haloxylon schmittianum Pomel	veterinary use	_
CUCURBITACEAE	Citrullus colocynthis (L.) Schrad.	Therapeutic use : to relieve haemorroid	_
EUPHORBIACEAE	Euphorbia retusa Forssk.	Therapeutic use: against eczema and spot	Domestic insecticide
FABACEAE	Calicotome villosa (Poir.) Link	Therapeutic use: to alleviate kidney pains	_
GERANIACEAE	Erodium glaucophyllum Bové ex Decne.	_	_
LAMIACEAE	Teucrium alopecurus de Noé.	_	domestic use : Ghigilione (1976)quoted the use of the twigs as encens. Therapeutic use it was used by nomads as panacea
LAMIACEAE	Marrubium alysson L.	_	Therapeutic:antirhumatic (Trotter, 1915)
LILIACEAE	Asphodelus tenuifolius Cav.	_	domestic use
MALVACEAE	Malva aegyptia L.	Culinary use a:nd therapeutic uses: to relieve gas pain stomach ache and haemorrhoids	_
PLANTAGINACEAEs	Plantago albicans L.	Veterinary use	_	0	1	tunisie, Nord afrique BOUQUET, J. (1921) - Matière médicale indigène de l'Afrique du Nord, Trav. Off. Nat. Matières Premières Végétales, Notice 8 : 1-29.
POLYGONACEAE	Calligonum azel Maire	Veterinary use	_
PUNICACEAE	Punica granatum L.	Culinary use Functional food	_
RUTACEAE	Ruta chalepensis L.	Veterinary use, Therapeutic use anthelmintic	_
SOLANACEAE	Nicotiana glauca Graham	_	_
ZYGOPHYLLACEAE	Peganum harmala L.	_	Toxic: Cauvet (1925)reported its toxicity that could be lethal for camels. It thought to have , hallucinogenicproperties (Lemordant et al 1977) Ritual it uses to ward off evil spirits (Rames, 1941).
RHAMNACEAE	Ziziphus lotus Lam.	_	Culinary uses: A, the fruits that some Berber tribes would still eat would be what used to feed the ancient lotophages (Gattefossé, 1921). It is appreciated more as a snack than as a food Gobret (1940).

## Sheet: Table .S2.4
	Table. 2.4. List of plant species listed only in this study
Famille	Plant species	Category and type of use
APIACEAE	Ferula tunetana Pomel ex Batt.	Therapeutic use : Decoction is orally taken to improve women's fertility. Culinary use : Mineralizing and anti-inflammatory for bones and joints (rhizome powder added to "ich").
LAMIACEAE	Lavandula coronopifolia Poir.	Therapeutic use : decoction of leaves is used as emmenagogue, as hypotensive and antidiabetic. Cosmetic use the maceration in oil is applied on hair as softer and flowers are used to prepare a hair perfume.
SOLANACEAE	Lycium shawii Roem. & Schult.	Therapeutic use: to relieve constipation (raw fruit and water decoction of leaves)
LAMIACEAE	Rosmarinus eriocalyx Jordan & Fourr.	Therapeutic use: It helps to relieve cough , fever and cold (decoction / infusion), smoke to treat rheumatism . Culinary use: condiment.
