# Supplementary material for: Ethnobotanical Study on Plant Used by Semi-Nomad Descendants’ Community in Ouled Dabbeb—Southern Tunisia
Source: Plants (Basel). 2021 Mar 28;10(4):642. doi: 10.3390/plants10040642 (PMC8066878; doi:10.3390/plants10040642)
Supplement: Supplementary file 1 [file plants-10-00642-s001.zip › Table S1.xlsx]

## Sheet: Appendix A
List of plant species inventoried in Ouled Dabbeb 's Sector (2014-2019)
							Endemism [3,4,6]
Botanical Family	Specie	Hazard categories [1,2,3,4,5]	Synonyms [1,2,3,4,6,7]	Growth form [1, 2,7]	Plant Life Form [1, 2,4,5]	Flowering period* [1,2]	Tunisia	North africa	Maghreb	Sahara
AIZOACEAE	Aizoon canariense L.			Herb	Hemicryptophyte	I-VI	0	0	0	0
ALLIACEAE	Allium ampeloprasum L.			Herb	Geophyte	IV-VII	0	0	0	0
ALLIACEAE	Allium roseum L. subsp. odoratissimum (Desf.) Murb.			Herb	Geophyte	III-VI	0	1	0	0
ANACARDIACEAE	Pistacia atlantica Desf.			Tree	Phanerophyte	IV-VII	0	0	0	0
ANACARDIACEAE	Searsia tripartita (Ucria) Moffett			Shrubby Tree	Phanerophyte	II-V	0	0	0	1
APIACEAE	Ammodaucus leucotrichus Coss. & Durieu	According to the IUCN criteria this endemic species falls inti the "EN" category		Herb	Chamaeophyte	IV-II	0	0	1	0
APIACEAE	Daucus syrticus Murb.			Herb	Chamaeophyte	III-VI	0	1	0	0
APIACEAE	Deverra denudata (Viv.) Pfiesterer & Podlech		Pituranthos denudatus Viv.	SubShrub	Chamaeophyte	IX-V	0	0	0	0
APIACEAE	Deverra tortuosa DC.		Pituranthos tortuosus Benth. & Hook.f. ex Asch. & Schweinf.	Shrub	Chamaeophyte	II-X	0	0	0	0
APIACEAE	Eryngium ilicifolium Desf.			Herb	Hemicryptophyte	VI-VIII	0	0	0	0
ARECACEAE	Phoenix dactylifera L.			Tree	Phanerophyte	IV	0	0	0	0
ASCLEPIADACEAE	Periploca angustifolia Labill.		Periploca laevigata subsp. angustifolia (Labill.) Markgraf.	Shrub	Phanerophyte	Throughout the year	1	0	0	0
ASPARAGACEAE	Asparagus horridus L.			Herb	Geophyte	IX-X	0	1	0	0
ASPHODELIACEAE	Asphodelus tenuifolius Cav.		Asphodelus fistulosus var. tenuifolius(Cav.) Baker.	Herb	Geophyte	III-VI	0	0	0	0
ASTERACEAE	Anacyclus clavatus (Desf.) Pers.			Herb	Therophyte	IV-VI	0	0	0	0
ASTERACEAE	Anacyclus monanthos subsp. cyrtolepidioides (Pomel) Humphries		Anacyclus cyrtolepidioides Pomel	Herb	Therophyte	III-VI	0	0	1	0
ASTERACEAE	Artemisia campestris L. subsp. cinerea Le Houér.			Bush	Chamaeophyte	XI - IV	1	0	0	0
ASTERACEAE	Artemisia saharae Pomel		Artemisia herba-alba Asso.	Herb	Chamaeophyte	XI- IV	0	0	1	0
ASTERACEAE	Atractylis carduus C.Chr.		Atractylis flava Desf.	Herb	Hemicryptophyte	V-IX	0	0	0	0
ASTERACEAE	Atractylis prolifera Boiss.			Herb	Hemicryptophyte	IV-VI	0	0	0	0
ASTERACEAE	Atractylis serratuloides Sieber ex Cass.			Herb	Hemicryptophyte	IV- VII	0	0	0	0
ASTERACEAE	Centaurea furfuracea Coss. & Durieu			Herb	Therophyte	III-VI	0	1	0	0
ASTERACEAE	Echinops spinosissimus Turra	According to the IUCN criteria this saharo sindian species falls in the " C " category	Echinops spinosus L.	Herb	Therophyte	IV -VI	0	0	0	0
ASTERACEAE	Gymnarrhena micrantha Desf.			Herb	Therophyte	III-VI	0	0	0	0
ASTERACEAE	Ifloga spicata (Forssk.) Sch.Bip.			Herb	Therophyte	III-VI	0	0	0	0
ASTERACEAE	Koelpinia linearis Pall.			Herb	Therophyte	XII- V	0	1	0	0
ASTERACEAE	Launaea angustifolia Muschl.		Sonchus angustifolius Desf.	Herb	Therophyte	XI- VI	0	0	0	0
ASTERACEAE	Launaea mucronata Muschl.		Launaea resedifolia subsp. mucronata (Forssk.) Vre.	Herb	Therophyte	XII- VI	0	0	0	1
ASTERACEAE	Launaea quercifolia Pamp.			Herb	Therophyte	III-V	0	0	0	1
ASTERACEAE	Pallenis hierochuntica (Michon) Greuter		Asteriscus pygmaeus Coss. & Durieu	Herb	Therophyte	III-V	0	1	0	0
ASTERACEAE	Rhanterium suaveolens Desf.			Shrub	Chamaeophyte	IV-VI	0	0	1	0
ASTERACEAE	Scorzonera undulata Vahl		Scorzonera undulata var. alexandrina (Boiss.) Barratte	Herb	Geophyte	IV-VII	0	0	0	0
ASTERACEAE	Scorzonera undulata subsp. deliciosa (Guss. ex DC.) Maire			Herb	Geophyte	IV-VII	0	0	0	0
ASTERACEAE	Senecio glaucus subsp. coronopifolius (Maire) C.Alexander			Herb	Therophyte	V-VI	0	0	0	0
ASTERACEAE	Calendula arvensis L.		Calendula aegyptiaca Desf. Calendula bicolor Raf. Calendula cristagalli Viv. Calendula ceratosperma Viv. Calendula persica C.A. Mey. Calendula gracilis DC. Calendula micrantha Tin. & Guss. Calendula aegyptiaca var. suberostris Boiss. Calendula aegyptiaca subsp. eu-aegyptiaca Vre.	Herb	Therophyte	IV-V	0	0	0	0
ASTERACEAE	Picris asplenioides L.		Picris coronopifolia DC.	Herb	Hemicrotophyte	II-VI	0	0	0	0
ASTERACEAE	Gymnarrhena micrantha Desf.			Herb	Therophyte	III-VI	0	0	0	0
ASTERACEAE	Otoglyphis pubescens Pomel		Aaronsohnia pubescens (Desf.) K.Bremer & Humphries	Herb	Therophyte	X-XI	0	0	0	0
Asteraceae	Podospermum laciniatum subsp. decumbens (L.) DC.			Herb	Hemicrotophyte	IV-VI	0	0	0	0
BORAGINACEAE	Echiochilon fruticosum Desf.			Shrub	Hemicrotophyte	Throughout the year	0	1	0	0
BORAGINACEAE	Echium humile subsp. pycnanthum (Pomel) Greuter & Burdet		Echium pycnanthum subsp. humile (Desf.) Jahand.	Shrub	Hemicrotophyte	III-V	0	0	0	0
BORAGINACEAE	Moltkiopsis ciliata (Forssk.) I.M. Johnst.		Lithospermum ciliatum Forssk. Lithospermum angustifolium Forssk. Lithospermum callosum Vahl Moltkia ciliata (Forssk.) Vre.	Shrub	Hemicrotophyte	III- VI	0	0	0	0
BORAGINACEAE	Arnebia decumbens Coss. & Kralik			Herb	Hemicrotophyte	I-VI	0	0	0	0
BRASSICACEAE	Carrichtera annua (L.) Prantl		Vella annua L.	Herb	Therophyte	I-VI	0	0	0	0
BRASSICACEAE	Diplotaxis harra Boiss.			Herb	Therophyte	V-VII	0	1	0	0
BRASSICACEAE	Diplotaxis muralis subsp. simplex (Viv.) El Naggar			Herb	Therophyte	II - VII and X - XII	0	0	0	1
BRASSICACEAE	Enarthrocarpus clavatus Delile ex Godr.		Enarthrocarpus trabalis Pomel	Herb	Therophyte	II- VI	0	0	0	0
BRASSICACEAE	Eruca pinnatifida Pomel			Herb	Therophyte	III-VI
BRASSICACEAE	Erucaria pinnata (Viv.) Täckh. & Boulos		Erucaria uncata subsp. aegiceras (J. Gay ex Boiss.) Maire & Weiller	Shrub	Therophyte	II - VI	0	0	0	0
BRASSICACEAE	Farsetia aegyptia Turra			Herb	Chamaeophyte	XII - VI	0	0	0	0
BRASSICACEAE	Henophyton deserti Coss. & Durieu			Shrub	Chamaeophyte	I -VI	0	1	0	0
BRASSICACEAE	Lobularia libyca Meisn.			Herb	Therophyte	XII - VI	0	0	0	0
BRASSICACEAE	Matthiola longipetala subsp. livida (Delile) Maire		Matthiola oxyceras DC. Cheiranthus longipetalus Vent.	Herb	Therophyte	II- VI	0	0	0	0
BRASSICACEAE	Moricandia arvensis (L.) DC.		Moricandia arvensis subsp. arvensis Vre.	Herb	Chameophyte	IV-VII	0	0	0	0
BRASSICACEAE	Didesmus bipinnatus DC.		Sinapis bipinnata Desf.	Herb	Therophyte	II -V	0	0	0	0
CAPPARIDACEAE	Capparis spinosa L.			Shrubby Tree	Phanerophyte	V- VII	0	0	0	0
CAPPARIDACEAE	Cleome amblyocarpa Barratte & Murb.		Cleome arabica subsp. amblyocarpa (Barratte & Murb.) Ozenda	Herb	Chameophyte	I - VI	0	0	0	0
CARYOPHYLLACEAE	Gymnocarpos decander Forssk.			Shrubby Tree	Chameophyte	III-VI	0	1	0	0
CARYOPHYLLACEAE	Herniaria fontanesii (Lojac.) Brullo			Herb	Chameophyte	IV- VII	0	0	0	0
CARYOPHYLLACEAE	Paronychia arabica DC.			Herb	Therophyte	II- VI	0	0	1	0
CARYOPHYLLACEAE	Silene arenarioides Desf.		Silene cretica L.	Herb	Therophyte	III-V	0	0	0	0
CARYOPHYLLACEAE	Spergularia marina (L.) Griseb.		Spergularia salina J.Presl & C.Presl	Herb	Hemicryptophyte	III-V	0	0	0	0
CHENOPODIACEAE	Anabasis articulata Choul. ex Pomel			Bush	Chamaeophyte	XI- XII	0	0	0	0
CHENOPODIACEAE	Bassia muricata All.		Salsola muricata L. Kochia muricata Schrad. Echinopsilon muricatus (L.) Moq.	Bush	Chamaeophyte	I -XII	0	0	0	1
CHENOPODIACEAE	Haloxylon schmittianum Pomel		Arthrophytum schmittianum (Pomel) Vre & Weiller	Bush	Chamaeophyte	IX- XII	0	0	0	0
CHENOPODIACEAE	Haloxylon scoparium Pomel		Arthrophytum scoparium (Pomel) Iljin	Bush	Chamaeophyte	IX -XII	0	0	0	0
CHENOPODIACEAE	Helianthemum kahiricum Delile			Shrub	Chamaeophyte	III- V	0	0	0	0
CHENOPODIACEAE	Helianthemum lippii (L.) Dum.Cours.		Helianthemum lippii var. intricatum Murb.	Shrub	Chamaeophyte	IV- V	0	0	0	0
CHENOPODIACEAE	Helianthemum sessiliflorum Pers.		Helianthemum lippii var. sessiliflorum (Desf.) Murb.	Shrub	Chamaeophyte	IV- V	0	0	0	0
CHENOPODIACEAE	Helianthemum brachypodum L.Chevall.		Helianthemum confertumMaire	Shrub	Chamaeophyte	IV- V	0	0	0	0
CHENOPODIACEAE	Salsola vermiculata L.			Shrub	Chamaeophyte	VI-IX	0	0	0	0
CHENOPODIACEAE	Atriplex halimus L.			Shrub	Therophyte	V-XII	0	0	1	0
CHENOPODIACEAE	Atriplex mollis Desf.			Shrub	Therophyte	VIII-XII	0	0	0	0
CHENOPODIACEES	Suaeda vermiculata Forssk.		Suaeda fruticosa Forssk. ex J.F.Gmel. Salsola mollis Desf. Suaeda mollis Delile	Shrub	Chamaeophyte	IV-XI	0	0	0	0
CONVOLVULACEAE	Convolvulus arvensis L.			Shrub	Hemicryptophyte	III-VI	0	0	0	0
CUCURBITACEAE	Citrullus colocynthis (L.) Schrad.			Herb	Hemicryptophyte	V-VIII	0	0	0	0
CUPRESSACEAE	Juniperus phoenicea L.			Shrub	Phanerophyte	III-IV	0	0	0	0
CUSCUTACEAE	Cuscuta epithymum Siev. ex Ledeb.		Cuscuta epithymum subsp. eu-epithymum Beger.	Parasite Herb	Epiphyte	VI-IX	0	0	0	0
CYNOMORIACEAE.	Cynomorium coccineum L.			Herb	Geophyte	III-V	0	0	0	0
CYPERACEAE	Scirpoides holoschoenus (L. f.) Soják.		Scirpus holoschoenus L.	Shrub	Chamaeophyte	I- IX	0	1	0	0
DIPSACEAE	Scabiosa arenaria Forssk.		Scabiosa rhizantha Viv. Sixalix arenaria (Forssk.) Greuter & Burdet.	Herb	Therophyte	III-VI	0	1	0	0
EPHEDRACEAE	Ephedra alata Decne. subsp. alenda (Stapf) Trab.			Shrub	Chamaeophyte	III -IV	0	0	0	0
EUPHORBIACEAE	Euphorbia retusa Forssk.		Euphorbia kahirensis Raeusch.	Herb	Hemicryptophyte	III -VI	0	0	0	0
EUPHORBIACEAE	Euphorbia terracina L.			Herb	Hemicryptophyte	X- VI	0	0	0	0
FABACEAE	Anthyllis henoniana Batt.		Anthyllis sericea subsp. henoniana (Batt.) Vre.	Shrub	Hemicryptophyte	III	0	0	0	0
FABACEAE	Argyrolobium uniflorum (Decne.) Jaub. & Spach		Genista uniflora (Decne.) Briq.	Shrub	NanoPhanerophytes	III -VI	0	0	0	0
FABACEAE	Astragalus hamosus L.			Herb	Hemicryptophyte	III-V	0	0	1	0
FABACEAE	Astragalus crenatus Schult.		Astragalus corrugatus Bertol.	Herb	Therophyte	IV -V	0	0	0	0
FABACEAE	Astragalus armatus Willd.			Herb	Hemicryptophyte	III -VI	0	0	0	0
FABACEAE	Astragalus caprinus L.			Herb	Hemicryptophyte	III -V	0	0	1	0
FABACEAE	Astragalus longicaulis Pomel		Astragalus cruciatus Link	Shrub	Hemicryptophyte	III -V	0	0	0	0
FABACEAE	Calicotome villosa (Poir.) Link			Shrubby Tree	Phanerophyte	III -VI	0	0	0	0
FABACEAE	Coronilla scorpioides (L.) Koch			Herb	Therophyte	V- VI	0	0	0	0
FABACEAE	Hedysarum carnosum Desf.		Sulla carnosa (Desf.) B.H.Choi & H.Ohashi	Herb	Hemicryptophyte	III -VI	0	0	1	0
FABACEAE	Hippocrepis areolata Desv.		Hippocrepis bicontorta Loisel.	Herb	Hemicryptophyte	III -V	0	0	0	0
FABACEAE	Lotus creticus L.			Herb	Therophyte	III -V	0	0	0	0
FABACEAE	Lotus halophilus Boiss. & Spruner		Lotus villosus Forssk. Lotus pusillusViv.	Herb	Therophyte	IV-V	0	0	0	0
FABACEAE	Medicago laciniata Mill.			Herb	Chamaerphyte	II-VI	0	0	0	0
FABACEAE	Ononis natrix L.			Bush	Hemicryptophyte	IV-VII	0	0	0	0
FABACEAE	Retama raetam (Forssk.) Webb & Berthel			Shrub	Phanerophyte	II - IV	0	0	0	0
GERANIACEAE	Erodium arborescens Willd.			Herb	Hemicryptophyte	IV-VII	0	0	1	0
GERANIACEAE	Erodium crassifolium DC.		Erodium hirtum Willd.	Herb	Hemicryptophyte	II-V	0	0	0	0
GERANIACEAE	Erodium glaucophyllum Bové ex Decne.		Geranium glaucophyllum L.	Herb	Hemicryptophyte	II- VI	0	0	0	0
GERANIACEAE	Erodium laciniatum (Cav.) Willd.		Erodium triangulare Muschl. Geranium laciniatum Cav. Erodium affine Ten.	Herb	Hemicryptophyte	V- VI	0	0	0	0
GLOBULARIACEAE	Globularia alypum L.			Shrub	Hemicryptophyte	III-V	0	0	0	0
HYACINTHACEAE	Dipcadi serotinum (L.) Medik.			Herb	Geophyte	XII -IV	0	0	0	0
JUNCACEAE	Juncus acutus L.			Bush	Hemicryptophyte	IV-IX	0	0	0	0
LAMIACEAE	Ajuga iva (L.) Schreb.			Herb	Hemicryptophyte	IV- VI	0	0	0	0
LAMIACEAE	Lavandula coronopifolia Poir.			Shrub	Chamaephyte	III-VI	0	0	0	0
LAMIACEAE	Mentha pulegium L.			Herb	Chamaephyte	VII -IX	0	0	0	0
LAMIACEAE	Salvia aegyptiaca L.			Herb	Chamaephyte	V- VI	0	0	0	0
LAMIACEAE	Salvia verbenaca L.			Herb	Hemicryptophyte	III-VI	1	0	0	0
LAMIACEAE	Teucrium sauvagei Le Houér			Herb	Hemicryptophyte	VI VII	1	0	0	0
LAMIACEAE	Thymus algeriensis Boiss. & Reut.		Thymus hirtus subsp. algeriensis (Boiss. & Reut.) Murb. var. cinerescens (Murb.) Maire	Shrubby Tree	Chamaephyte	III-VI		0	1	0
LAMIACEAE	Teucrium alopecurus de Noé			Sub Shrub	Hemicryptophyte	IV-VI	1	0	0	0
LAMIACEAE	Rosmarinus eriocalyx Jord. & Fourr.		Rosmarinus officinalis var. troglodytorumMaire	Shrubby Tree	Chamaephyte	VI-VIII	0	0	0	0
LAMIACEAE	Marrubium alysson L.			Herb	Chamaeophyte	V-VII	0	0	0	0
MALVACEAE	Malva aegyptia L.			Herb	Chamaephyte	IV -V	0	0	0	0
NEURADACEAE	Neurada procumbens L.			Herb	Therophyte	IV -V	0	0	0	0
OLEACEAE	Olea europea L.			Tree	Phanerophyte	IV -V	0	1	0	1
OROBANCHACEAE	Cistanche violacea (Desf.) Hoffmanns. & Link			Parasite Herb	Geophyte	III -V	0	0	0	0
PEGANACEAE	Peganum harmala L.			Herb	Chamaeophyte	V VII	0	0	0	0
PLANTAGINACEAE	Plantago afra L.		Plantago psyllium L. Plantago parviflora Desf.	Herb	Hemicryptophyte	III-VI	0	0	0	0
PLANTAGINACEAE	Plantago lanceolata L.		Plantago dubia L. Plantago capitata Ten. Plantago lanceolata subsp. lanuginosa Arcang. Plantago lanceolata subsp. communis auct.	Herb	Hemicryptophyte	V-XI	0	0	0	0
PLANTAGINACEAEs	Plantago albicans L.			Herb	Hemicryptophyte	II- VI	0	1	0	1
PLUMBAGINACEAE	Limoniastrum guyonianum Boiss.			Shrub	Chamaeophyte	V- X	0	0	0	0
PLUMBAGINACEAE	Limonium pruinosum Kuntze			Shrub	Chamaeophyte	Throughout the year	0	1	0	0
POACEAE	Anisantha madritensis(L.) Nevski		Bromus diandrus Roth	Herb	Therophyte	V- VII	0	0	0	0
POACEAE	Cenchrus ciliaris L.			Bush	Therophyte	III -X	0	0	0	0
POACEAE	Centropodia forskalii (Vahl) Cope		Danthonia forskalii (Vahl) R. Br.	Bush	Hemicryptophyte	V-IX	0	0	0	0
POACEAE	Cynodon dactylon (L.) Pers.		Panicum dactylon L. Cynodon glabratus Steud.	Herb	Geophyte	Throughout the year	0	0	0	0
POACEAE	Hordeum murinum L.			Herb	Therophyte	III- VII	0	0	0	0
POACEAE	Hyparrhenia hirta (L.) Stapf.			Herb	Hemicryptophyte	IV-IX	0	0	0	0
POACEAE	Lygeum spartum L.			Shrub	Hemicryptophyte	II- V	0	0	0	0
POACEAE	Polypogon monspeliensis (L.) Desf.		Alopecurus monspeliensis L. Phalaris cristata Forssk.	Herb	Therophyte	IV - VI	0	0	0	0
POACEAE	Rostraria litorea (All.) Holub		Koeleria pubescens P.Beauv..	Herb	Hemicryptophyte	IV - VII	0	0	0	0
POACEAE	Macrochloa tenacissima Kunth		Stipa tenacissima L.	Shrub	Hemicryptophyte	IV - VI	0	0	0	0
POACEAE	Stipagrostis ciliata (Desf.) de Winter		Aristida ciliata Desf.	Herb	Therophyte	III-VI	0	0	0	0
POACEAE	Stipagrostis obtusa Nees			Herb	Therophyte	IV- V	0	0	0	0
POACEAE	Stipagrostis pungens (Desf.) De Winter		Aristida pungens Desf.	Herb	Therophyte	V- IX	0	0	0	0
POACEAE	Cutandia dichotoma Hand.-Mazz.		Festuca dichotoma Forssk. Scleropoa dichotoma Parl. Cutandia dichotoma var. dichotoma (Forssk.) Maire & Weiller	Herb	Therophyte	II-V	0	0	0	0
POLYGONACEAE	Polygonum equisetiforme Sm.		Polygonum scoparium Req. ex Loisel. Polygonum equisetiforme var. peyerimhoffi Batt. & Vre. Polygonum decumbens Vindt.	Herb	Hemicryptophyte	IV-VII	0	0	0	0
POLYGONACEAE	Rumex roseus L.		Rumex tingitanus L.	Bush	Geophyte	III-VI	0	0	0	0
POLYGONACEAE	Rumex vesicarius L.			Herb	Nanophanerophyte	IV-V	0	0	1	0
POLYGONACEAE	Calligonum arich Le Houér.			Tree	Phanerophyte	IV-V	0	0	1	0
POLYGONACEAE	Calligonum azel Maire			Tree	Phanerophyte	II-III	0	0	1	0
POLYGONACEAE	Calligonum polygonoides subsp. comosum (Herit.) Soskov		Calligonum comosum Pall.	Tree	Phanerophyte	III-IV	0	0	0	0
PRIMULACEAE	Coris monspeliensis L.			SubShrubs	Chamaeophyte	IV-V	0	0	0	0
RESEDACEAE	Reseda alba L.			Herb	Therophyte	II - VI	0	0	0	0
RESEDACEAE	Reseda lutea L.			Herb	Therophyte		0	0	0	0
RHAMNACEAE	Ziziphus lotus Lam.			Shrubby Tree	Phanerophyte	V-VII	0	0	0	0
ROSACEAE	Prunus amygdalus Stokes		Amygdalus communis L. Prunus communis Farw. Prunus dulcis D.A. Webb	Tree	Phanerophyte	XII- III	0	0	0	0
RUTACEAE	Haplophyllum tuberculatum (Forssk.) A.Juss.			Herb	Hemicryptophyte	V -VII	0	0	0	0
RUTACEAE	Ruta chalepensis L.			Herb	Hemicryptophyte	IV-VII	0	0	0	0
SCROPHULARIACEAE	Kickxia aegyptiaca Nábělek		Linaria aegyptiaca Dum.Cours.	Bush	Chamaeophyte	Throughout the year	0	0	0	1
SCROPHULARIACEAE	Linaria laxiflora Desf.			Herb	Therophyte	II - V	0	0	1	0
SCROPHULARIACEAE	Kickxia dentata (Vahl) D.A.Sutton		Linaria scariosa Desf.	Herb	Therophyte	IV-VI	0	0	0	0
SOLANACEAE	Lycium shawii Roem. & Schult.		Lycium arabicum Schweinf. ex Boiss.	Shrubs or subShrubs	Nanophanerophyte	XI and II -IV	0	0	0	0
SOLANACEAE	Nicotiana glauca Graham			Shrub	Therophyte	V-IX	0	0	0	0
TAMARICACEAE	Reaumuria vermiculata L.			Shrub	Chamaeophyte	II-VI	0	0	1	0
THYMELAEACEAE	Thymelaea microphylla Coss. & Durieu.			Shrabby Tree	Chamaeophyte	III-VI	0	0	0	0
ZYGOPHYLLACEAE	Fagonia cretica L.			Bush	Therophyte	III-VI	0	0	0	0
ZYGOPHYLLACEAE	Fagonia glutinosa Delile			Bush	Therophyte	III- V	0	0	0	0
ZYGOPHYLLACEAE	Tetraena alba (L. f.) Beier & Thulin.		Zygophyllum album L. f.	Herb	Chamaeophyte	II -VI	0	0	0	0
* Flowering periods are written in Roman Numeral
	References
	[1]	Pottier-Alapetite, G. Flore de La Tunisie Angiospermes-Dicotylédones, Apetales Dialypetales. 1979, 651.
	[2]	Pottier- Alapetite, G. Flore de La Tunisie, Angiospermes –Dicotylédones, 1ère Partie : Gamopétales,; Imprimerie officielle de la République Tunisienne: Tunisie, 1981.
	[3]	Dobignard, A.; Chatelain, C. Index Synonymique De La Flore D’afrique Du Nord; Conservatoire Et Jardin Botaniques De La Ville De Genève: Genève, 2010-2013
	[4]	Ozenda, P. Flore et Végétation Du Sahara,; CNRS, Ed.; 3ème.; Paris, 2004.
	[6]	Le Floch, E.; Boulos, L.; Véla, E. Catalogue Synonymique Commenté de La Flore Tunisie.; Banque Nationale de Gènes, Ministère de l’Environnement et du Développement Durable: Tunis, 2010.
	[5]	Chaieb, M.; Boukhris, M. Flore Succincte et Illustrée Des Zones Arides et Sahariennes de Tunisie.; 1998
	[7]	MAIRE, R.; & Coll. Flore de l’Afrique Du Nord; Lechevalie.; Guinochet (vol. 1-5) et L. FaurelL (vol. 1-3), P.; Quézel (vol. 5-16).: Paris. 1952-1987.
